# Supplementary material for: Integrative taxonomic approach to the cryptic diversity of Diplostomum spp. in lymnaeid snails from Europe with a focus on the ‘Diplostomum mergi’ species complex
Source: Parasit Vectors. 2015 Jun 3;8:300. doi: 10.1186/s13071-015-0904-4 (PMC4476078; doi:10.1186/s13071-015-0904-4)
Supplement: Additional file 2: Table S1. — Summary data for cox1 sequences for Diplostomum spp. retrieved from GenBank. [file 13071_2015_904_MOESM2_ESM.xls]

## Sheet: Title
Electronic supplementary material for
Integrative taxonomic approach to the cryptic diversity of Diplostomum spp. in lymnaeid snails from Europe with a focus on the 'Diplostomum mergi' species complex
Christian Selbach1*, Miroslava Soldánová2, Simona Georgieva2, Aneta Kostadinova2 and Bernd Sures1, 3
1Department of Aquatic Ecology and Centre for Water and Environmental Research (ZWU), University of Duisburg-Essen, Universitätsstraße 5, Essen D-45141, Germany
2Institute of Parasitology, Biology Centre of the Czech Academy of Sciences, Branišovská 31, 370 05 České Budějovice, Czech Republic
3Department of Zoology, University of Johannesburg, PO Box 524, Auckland Park 2006, Johannesburg, South Africa
*Corresponding author. E-mail address: christian.selbach@uni-due.de

## Sheet: Supplementary Table S1
Supplementary Table S1 Summary data for cox1 sequences for Diplostomum spp. retrieved from GenBank
						GanBank accession numbers
Species	Host	Locality	Isolate	Life-cycle stage	Tissue	cox1	ITS1+5.8S+ITS2	Reference
Diplostomum baeri	Perca flavescens*	Canada	6DM25	metacercaria	eye vitreous humour/retina*		AY123042	Locke et al. (2010); Galazzo et al. (2002)
Diplostomum huronense	Larus delawarensis*	Canada		adult (exp.)*			AY123044	Galazzo et al. (2002)
Diplostomum huronense	Catostomus commersoni	Canada	isolate D.LL.IVT.Cc.3F.1	metacercaria	eye lens		GQ292513	Locke et al. (2010)
Diplostomum indistinctum	Larus delawarensis*	Canada		adult (exp.)*	eye lens*		AY123043	Galazzo et al. (2002)
'Diplostomum mergi 1'	Radix auricularia	Germany: Hengsteysee	RAH1	cercaria		JX986873	JX986838	Georgieva et al. (2013)
'Diplostomum mergi 2'	Radix auricularia	Germany: Hengsteysee	RAH3	cercaria		JX986875	JX986839	Georgieva et al. (2013)
'Diplostomum mergi 2'	Radix auricularia	Germany: Hengsteysee	RAH4	cercaria		JX986876		Georgieva et al. (2013)
'Diplostomum mergi 2'	Radix auricularia	Germany: Hengsteysee	RAH2	cercaria		JX986874		Georgieva et al. (2013)
'Diplostomum mergi 3'	Gobio gobio	Germany: River Ruhr (Henne)	GGR4	metacercaria	eye lens		JX986843	Georgieva et al. (2013)
'Diplostomum mergi 3'	Gobio gobio	Germany: River Ruhr (Henne)	GGR2	metacercaria	eye lens	JX986877	JX986840	Georgieva et al. (2013)
'Diplostomum mergi 3'	Salmo trutta fario	Germany: River Ruhr (Henne)	STR10	metacercaria	eye lens	JX986878	JX986841	Georgieva et al. (2013)
'Diplostomum mergi 3'	Gobio gobio	Germany: River Ruhr (Henne)	GGR3	metacercaria	eye lens		JX986842	Georgieva et al. (2013)
'Diplostomum mergi 3'	Salmo trutta fario	Germany: River Ruhr (Henne)	STR15	metacercaria	eye lens	JX986886		Georgieva et al. (2013)
'Diplostomum mergi 3'	Salmo trutta fario	Germany: River Ruhr (Henne)	STR12	metacercaria	eye lens	JX986880		Georgieva et al. (2013)
'Diplostomum mergi 3'	Salmo trutta fario	Germany: River Ruhr (Henne)	STR11	metacercaria	eye lens	JX986879		Georgieva et al. (2013)
Diplostomum mergi	Radix balthica	Denmark: Lake Fure	D14	cercaria			JX494231	Haarder et al. (2013)
Diplostomum mergi	Radix balthica	Denmark	D13	cercaria			JX494233	Haarder et al. (2013)
Diplostomum sp. 'Clade Q'	Radix auricularia	Germany: Lake Constance	RA97	cercaria		JQ639179	JQ665458	Behrmann-Godel (2013)
Diplostomum sp. 'Clade Q'	Rutilus rutilus	Germany: Lake Constance	RR43	metacercaria	eye lens	JQ639177		Behrmann-Godel (2013)
Diplostomum sp. 'Clade Q'	Rutilus rutilus	Germany: Lake Constance	RR45	metacercaria	eye lens	JQ639178		Behrmann-Godel (2013)
Diplostomum pseudospathaceum	Larus cachinnans	Czech Republic: near Tovacov	LCT3	adult		JX986896	JX986849	Georgieva et al. (2013)
Diplostomum pseudospathaceum	Larus cachinnans	Czech Republic: near Tovacov	LCT4	adult		JX986905	JX986854	Georgieva et al. (2013)
Diplostomum pseudospathaceum	Gasterosteus aculeatus	Germany: Hengsteysee	GAH6	metacercaria	eye lens		JX986852	Georgieva et al. (2013)
Diplostomum pseudospathaceum	Lymnaea stagnalis	Germany: Baldeneysee	LSB2	cercaria			JX986850	Georgieva et al. (2013)
Diplostomum pseudospathaceum	Lymnaea stagnalis	Germany: Harkortsee	LSH1	cercaria			JX986851	Georgieva et al. (2013)
Diplostomum pseudospathaceum	Larus argentatus	Poland: near Gdansk	LAG2	adult		JX986904		Georgieva et al. (2013)
Diplostomum pseudospathaceum	Gymnocephalus cernuus	Germany: Lake Constance	GC87	metacercaria	eye lens		JQ665456	Behrmann-Godel (2013)
Diplostomum pseudospathaceum	Larus argentatus	Poland: near Gdansk	LAG2	adult			JX986853	Georgieva et al. (2013)
Diplostomum spathaceum	Larus cachinnans	Czech Republic: near Tovacov	LCT2	adult		JX986895	JX986848	Georgieva et al. (2013)
Diplostomum spathaceum	Larus argentatus	Poland: near Gdansk	LAG1	adult		JX986892	JX986847	Georgieva et al. (2013)
Diplostomum spathaceum	Radix auricularia	Germany: Hengsteysee	RAH5	cercaria			JX986845	Georgieva et al. (2013)
Diplostomum spathaceum	Radix auricularia	Germany: Hengsteysee	RAH6	cercaria			JX986846	Georgieva et al. (2013)
Diplostomum spathaceum	Larus cachinnans	Czech Republic: near Tovacov	LCT1	adult		JX986887	JX986844	Georgieva et al. (2013)
Diplostomum spathaceum	Coregonus lavaretus	Germany: Lake Constance	CL100	metacercaria	eye lens		JQ665457	Behrmann-Godel (2013)
Diplostomum sp. 1	Larus delawarensis	Canada	D.IN.SSO.Ld.1F.27	adult				Locke et al. (2010)
Diplostomum sp. 1	Larus delawarensis	Canada	D.IN.SSO.Ld.2F.6	adult			GQ292519	Locke et al. (2010)
Diplostomum sp. 2	Pimephales notatus	Canada	D.BR.S.B.20.1	metacercaria	brain		GQ292505	Locke et al. (2010)
Diplostomum sp. 3	Micropterus salmoides	Canada	D.RL.B08.Ms.1F.1	metacercaria	eye lens		GQ292511	Locke et al. (2010)
Diplostomum sp. 4	Larus delawarensis	Canada	D.IN.SSO.Ld.2F.10	adult			GQ292520	Locke et al. (2010)
'Diplostomum baeri 1'	Salmo trutta fario	Germany: River Ruhr (Henne)	STR4	metacercaria	eye vitreous humour	JX986864		Georgieva et al. (2013)
'Diplostomum baeri 1'	Salmo trutta fario	Germany: River Ruhr (Henne)	STR7	metacercaria	eye vitreous humour	JX986869		Georgieva et al. (2013)
'Diplostomum baeri 1'	Salmo trutta fario	Germany: River Ruhr (Henne)	STR3	metacercaria	eye vitreous humour	JX986862	JX986837	Georgieva et al. (2013)
'Diplostomum baeri 1'	Salmo trutta fario	Germany: River Lenne	STL1	metacercaria	eye vitreous humour	JX986863		Georgieva et al. (2013)
'Diplostomum baeri 1'	Salmo trutta fario	Germany: River Lenne	STL2	metacercaria	eye vitreous humour	JX986865		Georgieva et al. (2013)
'Diplostomum baeri 2'	Perca fluviatilis	Germany: Lake Constance	PF6D3	metacercaria	eye vitreous humour	JQ639189		Behrmann-Godel (2013)
'Diplostomum baeri 2'	Perca fluviatilis	Germany: Lake Constance	PF15D4	metacercaria	eye vitreous humour	JQ639187		Behrmann-Godel (2013)
'Diplostomum baeri 2'	Perca fluviatilis	Germany: Lake Constance	PF8D7	metacercaria	eye vitreous humour	JQ639191		Behrmann-Godel (2013)
'Diplostomum baeri 2'	Perca fluviatilis	Germany: Lake Constance	PF15D9	metacercaria	eye vitreous humour	JQ639193		Behrmann-Godel (2013)
'Diplostomum baeri 2'	Perca fluviatilis	Germany: Lake Constance	PF5D3	metacercaria	eye vitreous humour	JQ639195		Behrmann-Godel (2013)
'Diplostomum baeri 2'	Perca fluviatilis	Germany: Lake Constance	PF4D3	metacercaria	eye vitreous humour		JQ665460	Behrmann-Godel (2013)
* No data in GenBank
References
Behrmann-Godel, J: Parasite identification, succession and infection pathways in perch fry (Perca fluviatilis): new insights through a combined morphological and genetic approach. Parasitology 2013, 140:509–520.
Galazzo DE, Dayanandan S, Marcogliese DJ, McLaughlin JD: Molecular systematics of some North American species of Diplostomum (Digenea) based on rDNA-sequence data and comparisons with European congeners. Can J Zool 2002, 80:2207–2217.
Georgieva S, Soldánová M, Pérez-del-Olmo A, Dangel DR, Sitko J, Sures B, Kostadinova A: Molecular prospecting for European Diplostomum (Digenea: Diplostomidae) reveals cryptic diversity. Int J Parasitol 2013, 43:57–72.
Haarder S, Jørgensen K, Kania PW, Skovgaard A, Buchmann K: Occurrence of Diplostomum pseudospathaceum Niewiadomska, 1984 and D. mergi Dubois, 1932 (Digenea: Diplostomidae) in Danish freshwater snails: ecological and molecular data. Folia Parasitol 2013, 60:177–180.
Locke SA, McLaughlin JD, Dayanandan S, Marcogliese DJ: Diversity, specificity and evidence of hybridization in Diplostomum spp. metacercariae in freshwater fishes is revealed by DNA barcodes and ITS sequences. Int J Parasitol 2010, 40:333–343.
